# Supplementary material for: Genome-Wide Characterization and Functional Validation of the ACS Gene Family in the Chestnut Reveals Its Regulatory Role in Ovule Development
Source: Int J Mol Sci. 2024 Apr 18;25(8):4454. doi: 10.3390/ijms25084454 (PMC11049808; doi:10.3390/ijms25084454)
Supplement: Supplementary file 1 [file ijms-25-04454-s001.zip]

Archive with 5 entries (5 files):
- supp.Table S1.xlsx
- supp.tables.S2.xlsx
- suppl.figure S2 .pdf
- suppl.Figure.S1.pdf
- Suppl.table.s3.xlsx
