# Supplementary material for: Genome-Wide Characterization and Functional Validation of the ACS Gene Family in the Chestnut Reveals Its Regulatory Role in Ovule Development
Source: Int J Mol Sci. 2024 Apr 18;25(8):4454. doi: 10.3390/ijms25084454 (PMC11049808; doi:10.3390/ijms25084454)
Supplement: Supplementary file 1 [file ijms-25-04454-s001.zip › supp.Table S1.xlsx]

## Sheet: Sheet1
Table S1 Potential phosphate site analysis of CmACSs
Protein name	Serone (aa)	Theronine (aa)	Tyrosine (aa)	Total number of phosphorylation sites
ACS1	59	15	8	82
ACS2	46	11	7	64
ACS3	41	20	8	69
ACS4	49	24	10	83
ACS5	37	19	4	60
ACS6	37	19	4	60
ACS7	81	18	5	104
