# Supplementary material for: Genome-Wide Characterization and Functional Validation of the ACS Gene Family in the Chestnut Reveals Its Regulatory Role in Ovule Development
Source: Int J Mol Sci. 2024 Apr 18;25(8):4454. doi: 10.3390/ijms25084454 (PMC11049808; doi:10.3390/ijms25084454)
Supplement: Supplementary file 1 [file ijms-25-04454-s001.zip › supp.tables.S2.xlsx]

## Sheet: Sheet1
Table.S2 The conserved motif of ACS gene family in chestnut
Motif Symbol	Motif Consensus
1	LTAGATGANETLMFCLADPGDAFLVPTPYYPGFDRDLKWRTGVZJVPVHC
2	DRIHIVYSLSKDLGLPGFRVGIIYSYNDAVVAAARKMSSFGLVSSQTQHL
3	CWMDLRHLLKEQTFEAELELWKVIJYEVKLNVSPGSSCHCSEPGWFRVCF
4	HGEDSPYFDGWKAYEKNPYHPVDNPNGVIQMGLAENQLSFDLIEEWLMKN
5	NIRVKGVLITNPSNPLGTILDRETLRLLISFINEKNIHLVSDEIYAGTVF
6	ICTPEGVSDFREIAJFQDYHGLPEFRKAVANFMEKVRGNRVSFDPDRIV
7	DEFVNKYIEENRKRLAKRHNMFVEGLKKVGISCLKSNAGLF
8	SSNDFKITREALEAAYEEAQZ
9	ANMDDZTLDVALTRIRDFVV
10	QNNETSTTVPMKRQCWQKQQSNLRLSLKSRRMDDLVMTQCSMSPHSPLA
