# Supplementary material for: Genome-Wide Characterization and Functional Validation of the ACS Gene Family in the Chestnut Reveals Its Regulatory Role in Ovule Development
Source: Int J Mol Sci. 2024 Apr 18;25(8):4454. doi: 10.3390/ijms25084454 (PMC11049808; doi:10.3390/ijms25084454)
Supplement: Supplementary file 1 [file ijms-25-04454-s001.zip › Suppl.table.s3.xlsx]

## Sheet: Sheet1
Table.S3 Primer sequences used in this study
Application	Primer name	Sequence（5'-3'）
qRT-PCR	CmACS1-qPCR-F	GGCTGATCCTGGGGATGC
	CmACS1-qPCR-R	TGACACCAGTCCTCCACCT
	CmACS2-qPCR-F	AGTGGTGGAGCTACCGGA
	CmACS2-qPCR-R	CCACCCACAGTCACGGTC
	CmACS3-qPCR-F	CACCGAGCCAGGTTGGTT
	CmACS3-qPCR-R	GCTGTGTGCTCCACCACA
	CmACS4-qPCR-F	GCCTTGCTGAACCTGGTGA
	CmACS4-qPCR-R	CCTCCAAGGCACACCCAG
	CmACS5-qPCR-F	CGACCCAGACCGCATTGT
	CmACS5-qPCR-R	ATCCCCAGGGTCAGCCAA
	CmACS6-qPCR-F	TCGACCCAGACCGCATTG
	CmACS6-qPCR-R	ATCCCCAGGGTCAGCCAA
	CmACS7-qPCR-F	ACCTTGCTCTCCCCGGAT
	CmACS7-qPCR-R	CGCTGGGTTGGAGCAGA
Gene cloning	CmACS7-F	ATGACCCGGACCCGTTTGTTC
	CmACS7-R	ACTATGAGATTTACAGGTTTCGGT AATTTTC
Vector construction	CmACS7-OE-F	AGAACACGGGGGACGAGCTCATGACCCGGACCCGTTTGTTC
	CmACS7-OE-R	ACCATGGTGTCGACTCTAGAACTATGAGATTTACAGGTTTCGGTAATTTTC
	F-CmACS7-RNAi-F	GAGAGAACACGGGGGACGAGCTCGCAACAACATTATAGCAAGCACAATATCA
	F-CmACS7-RNAi-R	GTTCTACTTACGTAATCGGATCCACGTAAGCGGGTCCACCGG
	R-CmACS7-RNAi-F	TCTTGTGTGTTTGCAGGTCTAGAACGTAAGCGGGTCCACCGG
	R-CmACS7-RNAi-R	GAACGAAAGCTCTGCAGGTCGACGCAACAACATTATAGCAAGCACAATATCA
PCR identification primers	CmACS7-F-PCR	TGGGCATTATCTACTCCTTC
	CmACS7-R-PCR	ATGTCAGCCCAACAGTAGAA
Note: Underlined sequences are target gene and vector backbone junction addition sequences.
